# Supplementary material for: Cost modeling for the GWh-scale production of modern lithium-ion battery cells
Source: Commun Eng. 2024 Nov 3;3:155. doi: 10.1038/s44172-024-00306-0 (PMC11532491; doi:10.1038/s44172-024-00306-0)
Supplement: Supplementary file 3 — Supplementary Data 1 [file 44172_2024_306_MOESM3_ESM.xlsx]

## Sheet: Fig. 4 - Cost results 
	PHEV2
	Without scrap material recovery				With scrap material recovery
Full cost	LFP - Graphite	NMC811 - Graphite	NMC811 - Graphite, 3% Si	NMC811 - Graphite, 5% Si	LFP - Graphite	NMC811 - Graphite	NMC811 - Graphite, 3% Si	NMC811 - Graphite, 5% Si
Energy	1.74155	1.26509	1.23816	1.2284	1.74155	1.26509	1.23816	1.2284
Overhead	2.93255	1.87458	1.78668	1.71962	2.93255	1.87458	1.78668	1.71962
Depreciation	9.05278	5.92164	5.655	5.44624	9.05278	5.92164	5.655	5.44624
Personnel	7.73926	4.88458	4.6416	4.47331	7.73926	4.88458	4.6416	4.47331
Material	78.0749	81.5821	81.6075	81.2823	72.7141	75.6558	75.7221	75.4333
Total	99.5411	95.528	94.9289	94.1499	94.1802	89.6016	89.0436	88.3009
Levelizied cost	108.48	101.57	100.73	99.77	103.12	95.64	94.84	93.92
Marginal cost	87.56	87.73	87.49	86.98	82.19	81.81	81.6	81.14
	4680
	Without scrap material recovery			With scrap material recovery
Full cost	NMC811 - Graphite	NMC811 - Graphite, 3% Si	NMC811 - Graphite, 5% Si	NMC811 - Graphite	NMC811 - Graphite, 3% Si	NMC811 - Graphite, 5% Si
Energy	1.47883	1.45549	1.4374	1.47883	1.45549	1.4374
Overhead	2.20581	2.10505	2.05993	2.20581	2.10505	2.05993
Depreciation	7.08654	6.70647	6.58398	7.08654	6.70647	6.58398
Personnel	5.65682	5.44093	5.31083	5.65682	5.44093	5.31083
Material	79.6049	79.6943	79.4358	73.6882	73.8191	73.5963
Total	96.0329	95.4023	94.828	90.1162	89.527	88.9884
Levelizied cost	103.21	102.25	101.55	97.29	96.38	95.71
Marginal cost	86.74	86.59	86.18	80.82	80.72	80.34

## Sheet: Fig. 5 - Invest. distribution
	PHEV2, LFP - Graphite
	Total	Ramp-up cost	Property	Lab space	Dry room	Building	Machines
Cost (mn. USD)	1.18084e+09	4.97093e+07	9621167	82424813	70421714	132272160	8.36388e+08
Space (tsd. m²)	375	-	375	17	13	77	-
	4680, NMC811 - Graphite
	Total	Ramp-up cost	Property	Lab space	Dry room	Building	Machines
Cost (mn. USD)	9.42517e+08	4.76651e+07	7376593	68272510	67601630	101413674	6.50188e+08
Space (tsd. m²)	288	-	288	14	13	55	-
	PHEV2, NMC811 - Graphite
	Total	Ramp-up cost	Property	Lab space	Dry room	Building	Machines
Cost (mn. USD)	7.91709e+08	4.75502e+07	6103255	50573536	61296008	83907769	5.42278e+08
Space (tsd. m²)	238	-	238	10	12	46	-

## Sheet: Fig. 6 - Literature comparison
	NMC chemistries
	Patry et al. 2015	Berg et al. 2015	Schünemann 2015	Ciez & Whitacre 2016	Ciez & Whitacre 2017	Nelson et al. 2019	Schnell et al. 2020	Zang et al. 2021	Duffner et al. 2021	Mauler et al. 2021	Orangi et al. 2022	Orangi et al. 2024	PHEV2 (this paper)	4680 (this paper)
Max.	310		253	400	250		119	125	106	113	125		95	96
Min.	235	210	209	190	180	112	114	111	64	98	85	87	88	89
	LFP chemistries
	Patry et al. 2015	Berg et al. 2015	Mauler et al. 2021	Orangi et al. 2022	Orangi et al. 2024	PHEV2 (this paper)
Max.	400		132			99
Min.	285	29	105	100	75	94

## Sheet: Fig. 7 - Sensitivity analysis
	Full cost reduction / increase vs. base scenario, in $ kWh−1
Variation:	-0.5	-0.25	+25%	+50%
Price for cathode active material	-25.49	-12.75	12.76	25.51
Price for anode active material	-3.51	-1.76	1.74	3.49
Price for separator	-3.51	-1.76	1.75	3.51
Irreversible formation loss	-2.27	-1.22	1.16	2.33
Cathode active material loading	15.35	4.73	-3.67	-5.65
Cathode porosity	-1.5	-0.67	0.65	1.45
Investment cost coating & drying	-0.39	-0.2	0.19	0.38
Investment cost formation & degassing	-0.53	-0.26	0.26	0.52
Investment cost contacting	-0.6	-0.3	0.29	0.59
Energy cost	-0.65	-0.33	0.32	0.65
Property cost	-0.01	-0.01	0	0
Labor cost specialists	-1.23	-0.62	0.61	1.22
Price for cathode active material	-13.27	-6.65	6.62	13.27
Price for anode active material	-4.05	-2.03	2.02	4.04
Price for separator	-5.9	-2.95	2.95	5.9
Irreversible formation loss	-2.15	-1.12	0.89	1.84
Cathode active material loading	26.05	8.01	-5.45	-8.55
Cathode porosity	-4.7	-2.69	3.04	7.42
Investment cost coating & drying	-0.54	-0.27	0.27	0.54
Investment cost formation & degassing	-0.85	-0.42	0.42	0.85
Investment cost contacting	-0.92	-0.46	0.46	0.92
Energy cost	-0.9	-0.45	0.45	0.9
Property cost	-0.01	0	0.01	0.01
Labor cost specialists	-1.97	-0.99	0.99	1.98
